# Supplementary material for: A stomata classification and detection system in microscope images of maize cultivars
Source: PLoS One. 2021 Oct 25;16(10):e0258679. doi: 10.1371/journal.pone.0258679 (PMC8544852; doi:10.1371/journal.pone.0258679)
Supplement: S1 File — (TXT) [file pone.0258679.s001.txt]

Code and Data Availability. The source code is available on GitHub on https://github.com/jsnagai/Automated-Stomata-Classification-and-Detection-in-Microscope-Images-of-Maize-Cultivars and dataset is on Zenodo https://zenodo.org/record/3938047#.YPHpx_bQ85k.
